# Supplementary material for: Heart rate variability in multibacillar leprosy: Linear and nonlinear analysis
Source: PLoS One. 2017 Jul 27;12(7):e0180677. doi: 10.1371/journal.pone.0180677 (PMC5531509; doi:10.1371/journal.pone.0180677)
Supplement: S1 File — (XLSX) [file pone.0180677.s001.xlsx]

## Sheet: SUPINE-LG
						SIMBOLIC ANALYSIS
	HF (Power)	HF (nu)	LF (Power)	LF (nu)	Shanon Entropy	0V%	1V%	2LV%	2ULV%	COMPLEXITY INDEX
	0.00133098	55.8	4.289e-05	44.2	3.74	10.58	54.5	18.43	16.47	0.74
	0.0015571	65.6	0.0008505	34.4	3.81	6.29	37.79	14.96	40.94	0.85
	8.1265e-05	48.2	1.186e-05	51.8	3.74	11.76	50.98	12.15	25.09	0.82
	3.7319e-05	38.5	4.776e-05	61.5	3.59	18.43	45.09	13.33	23.13	0.76
	0.00012403	27.7	0.0001643	76.3	3.73	11.37	55.29	12.54	20.78	0.78
	7.0417e-05	51.24	7.399e-05	48.76	3.62	20.39	50.58	7.05	21.96	0.74
	2.7289e-05	43.44	3.554e-05	56.56	3.82	20.86	47.63	7.48	24.01	0.83
	0.000878446	81.27	0.0001316	18.73	3.25	32.83	50.56	13.58	3.01	0.63
	0.0006273	22.6	0.00487	77.4	3.51	22.74	47.45	17.64	12.15	0.73
	3.5255e-05	29.28	8.518e-05	70.72	3.34	36.47	47.84	8.23	7.45	0.54
	0.00094547	51.75	0.0007353	48.25	3.87	3.92	40.78	23.13	32.15	0.72
	0.00033176	41.54	0.000467	58.46	3.45	21.25	45.27	7.87	25.59	0.78
	0.000166017	43.16	8.844e-05	56.84	4.15	6.66	44.7	24.7	23.92	0.87
	0.0021109	39.9	0.001256	60.1	3.65	29.01	45.49	9.41	16.07	0.74
	0.00091097	49.54	0.0009277	50.46	4.19	10.19	49.01	18.82	21.96	0.88
	6.3274e-05	7.03	0.0008371	92.97	3.51	24.7	54.9	7.84	12.54	0.73
	7.515e-05	47.05	0.0001322	52.95	3.52	28.23	50.98	7.84	12.94	0.66
	8.932e-06	37.6	2.092e-05	62.4	3.9	18.43	46.27	9.41	25.88	0.77
	0.0006138	47.14	0.0012972	52.86	4.18	5.09	27.45	6.66	60.78	0.9
	0.0002409	49.75	0.0002887	50.25	2.88	50.58	37.64	3.92	7.84	0.56
	0.000263896	28.06	0.0006767	71.94	3.42	32.54	52.15	7.05	8.23	0.69
AVERAGE	0.000500022	43.15	0.000620994	57.0405	3.66048	20.1105	46.7786	12.0019	21.09	0.748571
MEDIAN	0.0002409	43.44	0.0001643	56.56	3.65	20.39	47.63	9.41	21.96	0.74
SD	0.000590447	15.5708	0.00106188	15.7921	0.317072	12.0167	6.64628	5.74765	12.8316	0.0963476

## Sheet: SEATED-LG
						SIMBOLIC ANALYSIS
	HF (Power)	HF (nu)	LF (Power)	LF (nu)	Shanon Entropy	0V%	1V%	2LV%	2ULV%	COMPLEXITY INDEX
	0.0014768	54.43	0.001032	45.57	3.19	25.09	50.58	11.37	12.94	0.81
	0.001207	54.23	0.00145	45.77	4.1	5.49	36.07	17.25	41.17	0.96
	0.00014338	33.3	0.0004116	66.7	3.61	14.5	47.84	10.19	27.41	0.8
	5.1514e-05	30.15	0.000146	69.85	3.71	19.21	52.15	13.33	15.29	0.77
	0.00010383	29.98	0.0002014	70.02	3.84	16.53	46.45	13.38	23.62	0.77
	9.4627e-05	57.66	9.692e-05	42.34	3.51	13.72	53.72	11.37	21.17	0.68
	2.529e-06	12.84	1.353e-05	87.16	3.2	38.03	38.43	0.78	22.74	0.53
	0.000329	18.74	0.0013591	81.26	3.51	1.18	40.94	12.99	44.88	0.71
	0.0009503	22.57	0.00167014	77.43	3.05	45.09	47.05	1.56	6.27	0.52
	3.6706e-05	17.54	0.0001725	82.46	3.48	30.98	51.76	6.66	10.58	0.59
	0.0010162	49.15	0.0003144	50.85	3.72	9.41	56.47	12.15	21.96	0.78
	0.000117916	24.07	0.0003865	75.93	3.78	18.03	46.66	15.29	20	0.73
	0.00015606	34.7	0.0002936	65.3	3.61	23.13	49.01	12.15	15.68	0.69
	0.00018001	49.65	0.0001938	50.35	3.06	46.85	38.18	3.14	11.81	0.62
	0.00034777	41.16	0.0004972	58.84	3.24	41.17	41.96	10.98	5.88	0.6
	0.00025218	5.16	0.001363	94.84	3.45	36.47	44.31	10.58	8.62	0.61
	0.00037012	54.2	0.0002831	45.8	4	7.84	51.76	12.15	28.23	0.82
	0.00010494	40.42	0.0001854	59.58	3.49	15.29	47.05	16.86	20.78	0.73
	0.0003323	47.6	0.0004776	52.4	3.42	36.47	45.09	10.98	7.45	0.63
	0.0015418	61.72	0.0008201	38.28	3.26	32.94	50.58	10.98	5.49	0.63
	8.929e-05	8.93	0.0009101	91.07	3.45	32.67	51.96	4.33	11.02
AVERAGE	0.000424013	35.6286	0.000584666	64.3714	3.50857	24.29	47.0486	10.4033	18.2376	0.699
MEDIAN	0.00018001	34.7	0.0003865	65.3	3.51	19.21	47.05	11.37	20	0.71
SD	0.000492406	17.2222	0.000510714	17.2222	0.29519	14.0175	5.60455	4.6207	10.8731	0.111895

## Sheet: SUPINE-CG
						SIMBOLIC ANALYSIS
	HF (Power)	HF (nu)	LF (Power)	LF (nu)	Shanon Entropy	0V%	1V%	2LV%	2ULV%	COMPLEXITY INDEX
	0.0002222	51.02	0.000158435	48.98	4.54	0	22.74	16.86	60.39	0.89
	0.00059236	48.23	0.0006243	51.77	4.19	1.96	37.79	23.62	36.61	0.86
	0.0003935	65	0.0002213	35	3.73	14.5	50.98	17.25	17.25	0.81
	0.006024	96.98	0.00018768	3.02	3.97	8.62	45.88	32.54	12.94	0.7
	0.00091481	61.93	0.0005624	38.07	4.27	5.49	42.74	21.96	29.8	0.9
	0.00047318	60.26	0.0003114	39.74	3.95	5.15	41.54	20.34	32.95	0.8
	0.000168002	49.02	0.0001747	50.98	3.24	26.66	45.88	12.54	14.9	0.8
	0.0011759	37.35	0.002061	62.65	3.87	13.51	47.87	11.96	26.64	0.84
	0.00028584	25.26	0.000993	74.74	3.5	25.86	52.89	12.74	8.49	0.7
	0.0012695	34.57	0.004011	65.43	3.51	20.46	50.96	13.12	15.44	0.76
	0.00014411	55.3	0.0001168	44.7	3.3	22.22	55.55	6.45	15.77	0.68
	0.005761	90.7	0.0005905	9.3	4.49	0	28.93	34.38	36.67	0.79
	0.0001079	64.54	5.7594e-05	35.46	3.5	24.31	50.19	10.19	15.29	0.69
	0.0004192	32.4	0.0007509	67.6	3.8	17.84	49.55	14.12	18.47	0.79
	0.0017054	89	0.0007458	11	3.5	22.44	48.49	14.38	14.68	0.73
	0.0003612	56.22	0.0001392	43.78	3.8	15.68	53.72	12.54	18.03	0.84
	0.0008657	73.25	0.0004544	22.75	3.82	9.35	38.45	15.22	36.98	0.82
	0.0002972	30	0.0007483	70	3.65	20.52	47.45	15.68	16.33	0.75
	0.0006394	56.97	0.0005274	43.03	4.28	11.19	46.33	17.76	24.71	0.88
	0.00046743	61.78	0.0003127	38.22	3.37	8.58	28.28	2.02	61.11	0.73
	0.00018586	33.77	0.00036	66.33	3.72	26.76	48.48	12.12	12.62	0.7
AVERAGE	0.00046743	56.22	0.0004544	43.931	3.814	13.717	44.3105	16.2835	25.6725	0.788
MEDIAN	0.00165671	20.1555	0.000882123	43.78	3.8	14.5	47.45	15.22	18.03	0.8
SD	0.00046743	56.22	0.0004544	20.7291	0.380232	8.80182	8.37827	7.07071	12.5892	0.069113

## Sheet: SEATED-CG
						SIMBOLIC ANALYSIS
	HF (Power)	HF (nu)	LF (Power)	LF (nu)	Shanon Entropy	0V%	1V%	2LV%	2ULV%	COMPLEXITY INDEX
	1.3155e-05	19	0.0004334	81	4.03	5.88	39.21	27.05	27.84	0.84
	0.000470096	51.02	0.001497	48.98	4.05	12.94	36.07	21.96	29.01	0.82
	0.00010571	31.82	0.0001632	68.18	3.65	25.49	49.41	11.76	13.33	0.7
	0.001728	95.98	9.585e-05	4.02	3.47	27.45	51.76	14.11	6.66	0.65
	0.000718	33.83	0.00118	66.17	3.99	7.05	41.56	10.98	40.39	0.77
	0.00025727	37.23	0.0008641	62.77	3.93	7.84	49.8	13.72	28.62	0.81
	0.00063997	18.53	0.001253	80.47	4.08	5.88	40	16.47	37.64	0.88
	0.00076809	47.16	0.0008607	52.84	3.52	35.78	41.8	8.69	13.71	0.71
	0.00042471	35.03	0.0005217	64.97	3.25	27.79	51.35	9.26	11.58	0.73
	2.639e-05	15.89	0.0003572	84.11	3.15	28.76	39.46	6.68	25.08	0.77
	0.00044487	44	5.815e-05	56	3.94	6.68	42.8	27.42	23.07	0.75
	0.00357679	87	0.0005647	13	4.1	1.67	38.79	30.43	29.09	0.78
	0.0005345	19.74	0.004758	80.26	3.46	38.13	44.48	10.36	7.02	0.63
	0.0018941	29.2	0.005738	70.8	3.77	21.56	43.13	16.47	18.82	0.78
	0.0003202	26.53	0.00076074	73.47	3.43	31.37	41.37	7.05	20.19	0.7
	0.001767	55.22	0.001306	44.28	3.65	12.94	42.35	21.17	23.52	0.8
	0.00045869	68	0.0002173	32	3.74	5.88	44.31	13.72	36.07	0.73
	0.0004535	17.13	0.001587	81.87	3.66	18.43	49.8	17.25	14.5	0.68
	0.0004264	48.7	0.0005983	51.7	3.87	22.39	47.49	15.83	14.28	0.79
	0.0005713	51.63	0.00054027	48.37	3.68	11.55	39.69	7.05	41.7	0.77
	0.000438	31.63	0.0007205	68.37	3.47	23.16	42.26	18.04	16.53	0.66
AVERAGE	0.000763654	41.1557	0.00114643	58.7443	3.70905	18.0295	43.6614	15.4986	22.7929	0.75
MEDIAN	0.00045869	35.03	0.0007205	64.97	3.74	18.43	42.8	14.11	23.07	0.77
SD	0.000834855	21.9685	0.00144254	22.8143	0.287036	11.5443	4.68716	6.98857	10.0337	0.0652525
